# Supplementary material for: Effect of Indocyanine Green-Guided Lymphadenectomy During Gastrectomy on Survival: Individual Patient Data Meta-Analysis
Source: Cancers (Basel). 2025 Mar 14;17(6):980. doi: 10.3390/cancers17060980 (PMC11940200; doi:10.3390/cancers17060980)
Supplement: Supplementary file 1 [file cancers-17-00980-s001.zip]

Archive with 10 entries (10 files):
- File S1.pdf
- File S2.pdf
- Suppl Fig 1a.tiff
- Suppl Fig 1b.tiff
- Suppl Fig 2.tiff
- Suppl Fig 3.tiff
- Suppl Fig 4.tiff
- Suppl Fig 5.tiff
- Suppl Table 1 DEF.pdf
- Suppl Table 2 DEF.pdf
